# Supplementary material for: Immiscible Viscous Fingering: The Simulation of Tertiary Polymer Displacements of Viscous Oils in 2D Slab Floods
Source: Polymers (Basel). 2022 Oct 4;14(19):4159. doi: 10.3390/polym14194159 (PMC9572278; doi:10.3390/polym14194159)
Supplement: Supplementary file 1 [file polymers-14-04159-s001.zip]

Archive with 4 entries (4 files):
- Video S1 - 412 mPas Oil Displacement.mp4
- Video S2 - 616 mPas Oil Displacement.mp4
- Video S3 - 2000 mPas Oil Displacement.mp4
- Video S4 - 7000 mPas Oil Displacement.mp4
